# Supplementary material for: Tuning Anti-Biofilm Activity of Manganese(II) Complexes: Linking Biological Effectiveness of Heteroaromatic Complexes of Alcohol, Aldehyde, Ketone, and Carboxylic Acid with Structural Effects and Redox Activity
Source: Int J Mol Sci. 2021 May 3;22(9):4847. doi: 10.3390/ijms22094847 (PMC8124774; doi:10.3390/ijms22094847)
Supplement: Supplementary file 1 [file ijms-22-04847-s001.zip]

Archive with 1 entries (1 files):
- ijms-1184741-supplementary.pdf
